# Supplementary material for: Treatment of Uranium-Contaminated Ground Water Using Adsorption Technology via Novel Mesoporous Silica Nanoparticles
Source: Molecules. 2023 Jul 25;28(15):5642. doi: 10.3390/molecules28155642 (PMC10420160; doi:10.3390/molecules28155642)
Supplement: Supplementary file 1 [file molecules-28-05642-s001.zip]

Archive with 1 entries (1 files):
- molecules-2337688-supplementary.pdf
